# Supplementary material for: Effects of tendon injury on uninjured regional tendons in the distal limb: An in-vivo study using an ovine tendinopathy model
Source: PLoS One. 2019 Apr 23;14(4):e0215830. doi: 10.1371/journal.pone.0215830 (PMC6478347; doi:10.1371/journal.pone.0215830)
Supplement: S1 Spreadsheet — (XLSX) [file pone.0215830.s004.xlsx]

## Sheet: Histology
Sample ID	User ID	Tissue	Cellularity	Tenocyte Morphology	Vascularity	Interfasicular cellular infiltation	Collagen Fibre Alignment	Proteoglycan Content	Sum	Sum - PG	Cellularity (AT)	Tenocyte Morphology (AT)	Vascularity (AT)	Interfasicular cellular infiltation (AT)	Collagen Fibre Alignment (AT)	Proteoglycan Content (AT)	Sum (AT)	Sum - PG (AT)	Cellularity (MM)	Tenocyte Morphology (MM)	Vascularity (MM)	Interfasicular cellular infiltation (MM)	Collagen Fibre Alignment (MM)	Proteoglycan Content (MM)	Sum (MM)	Sum - PG (MM)
1	MS22-L1P	DDFT	0	0	0	1	0.5	0	1.5	1.5	0	0	0	1	0	0	1	1	0	0	0	1	1	0	2	2
2	MS22-L2P	DDFT	0	0	0	1	0.5	0	1.5	1.5	0	0	0	1	0	0	1	1	0	0	0	1	1	0	2	2
3	MS22-L1D	DDFT	0	0	0	0	0.5	0	0.5	0.5	0	0	0	0	0	0	0	0	0	0	0	0	1	0	1	1
4	MS22-L2D	DDFT	0	0	0	0.5	0.5	0	1	1	0	0	0	0	0	0	0	0	0	0	0	1	1	0	2	2
5	MS23-L1P	DDFT	0	0	0	1	0.5	0	1.5	1.5	0	0	0	1	0	0	1	1	0	0	0	1	1	0	2	2
6	MS23-L2P	DDFT	0	0.5	0	0.5	1	0	2	2	0	1	0	0	1	0	2	2	0	0	0	1	1	0	2	2
7	MS23-L1D	DDFT	0	0	0	0	0.5	0	0.5	0.5	0	0	0	0	0	0	0	0	0	0	0	0	1	0	1	1
8	MS23-L2D	DDFT	0	0	0	0	1.5	0	1.5	1.5	0	0	0	0	1	0	1	1	0	0	0	0	2	0	2	2
9	MS24-L1P	DDFT	0	0	0	0.5	0.5	0	1	1	0	0	0	0	0	0	0	0	0	0	0	1	1	0	2	2
10	MS24-L2P	DDFT	0	0.5	0	0	1.5	0	2	2	0	1	0	0	1	0	2	2	0	0	0	0	2	0	2	2
11	MS24-L1D	DDFT	0	0	0	0	0.5	0	0.5	0.5	0	0	0	0	0	0	0	0	0	0	0	0	1	0	1	1
12	MS24-L2D	DDFT	0	0	0	0	1	0	1	1	0	0	0	0	1	0	1	1	0	0	0	0	1	0	1	1
13	MS25-R1P	DDFT	0	0	0	0	0.5	0	0.5	0.5	0	0	0	0	0	0	0	0	0	0	0	0	1	0	1	1
14	MS25-R2P	DDFT	0	1	0	0.5	1	0	2.5	2.5	0	1	0	0	1	0	2	2	0	1	0	1	1	0	3	3
15	MS25-R1D	DDFT	0	0	0	0	0.5	0	0.5	0.5	0	0	0	0	0	0	0	0	0	0	0	0	1	0	1	1
16	MS25-R2D	DDFT	0	0.5	0	1	0.5	0	2	2	0	1	0	1	0	0	2	2	0	0	0	1	1	0	2	2
17	MS26-R1P	DDFT	0	1	0	1	1	0	3	3	0	1	0	1	1	0	3	3	0	1	0	1	1	0	3	3
18	MS26-R2P	DDFT	0	0	0	0	1.5	0	1.5	1.5	0	0	0	0	1	0	1	1	0	0	0	0	2	0	2	2
19	MS26-R1D	DDFT	0	1	0	0.5	1	0	2.5	2.5	0	1	0	0	1	0	2	2	0	1	0	1	1	0	3	3
20	MS26-R2D	DDFT	0	0.5	0	0	1	0	1.5	1.5	0	1	0	0	1	0	2	2	0	0	0	0	1	0	1	1
21	MS27-R1P	DDFT	0	1	0	1	0.5	0	2.5	2.5	0	1	0	1	0	0	2	2	0	1	0	1	1	0	3	3
22	MS27-R2P	DDFT	0	1	0	1	0.5	0	2.5	2.5	0	1	0	1	0	0	2	2	0	1	0	1	1	0	3	3
23	MS27-R1D	DDFT	0	0.5	0	1	0.5	0	2	2	0	1	0	1	0	0	2	2	0	0	0	1	1	0	2	2
24	MS27-R2D	DDFT	0	0.5	0	0	1	0	1.5	1.5	0	1	0	0	1	0	2	2	0	0	0	0	1	0	1	1
25	MS28-L1P	DDFT	0	0.5	0	1	0.5	0	2	2	0	0	0	1	0	0	1	1	0	1	0	1	1	0	3	3
26	MS28-L2P	DDFT	0	1	0	0.5	1	0	2.5	2.5	0	1	0	0	1	0	2	2	0	1	0	1	1	0	3	3
27	MS28-L1D	DDFT	0	1	0	0.5	0.5	0	2	2	0	1	0	0	0	0	1	1	0	1	0	1	1	0	3	3
28	MS28-L2D	DDFT	0	0.5	0	0	0.5	0	1	1	0	1	0	0	0	0	1	1	0	0	0	0	1	0	1	1
29	MS29-L1P	DDFT	0	1	0	0.5	0.5	0	2	2	0	1	0	0	0	0	1	1	0	1	0	1	1	0	3	3
30	MS29-L2P	DDFT	0	0.5	0	0	1	0	1.5	1.5	0	1	0	0	1	0	2	2	0	0	0	0	1	0	1	1
31	MS29-L1D	DDFT	0	0.5	0	0.5	0.5	0	1.5	1.5	0	1	0	0	0	0	1	1	0	0	0	1	1	0	2	2
32	MS29-L2D	DDFT	0	0.5	0	0	1	0	1.5	1.5	0	1	0	0	1	0	2	2	0	0	0	0	1	0	1	1
33	MS30-L1P	DDFT	0	1	0	1	0.5	0	2.5	2.5	0	1	0	1	0	0	2	2	0	1	0	1	1	0	3	3
34	MS30-L2P	DDFT	0	1	0	1	1.5	0	3.5	3.5	0	1	0	1	1	0	3	3	0	1	0	1	2	0	4	4
35	MS30-L1D	DDFT	0	0.5	0	1	0.5	0	2	2	0	1	0	1	0	0	2	2	0	0	0	1	1	0	2	2
36	MS30-L2D	DDFT	0	0.5	0	1	0.5	0	2	2	0	1	0	1	0	0	2	2	0	0	0	1	1	0	2	2
37	MS31-R1P	DDFT	0	1	0	1	0.5	0	2.5	2.5	0	1	0	1	0	0	2	2	0	1	0	1	1	0	3	3
38	MS31-R2P	DDFT	0	0.5	0	1	1	0	2.5	2.5	0	1	0	1	1	0	3	3	0	0	0	1	1	0	2	2
39	MS31-R1D	DDFT	0	0.5	0	1	0.5	0	2	2	0	1	0	1	0	0	2	2	0	0	0	1	1	0	2	2
40	MS31-R2D	DDFT	0.5	0.5	0	1	0.5	0	2.5	2.5	1	1	0	1	0	0	3	3	0	0	0	1	1	0	2	2
41	MS32-R1P	DDFT	0	1	0	0	0.5	0	1.5	1.5	0	1	0	0	0	0	1	1	0	1	0	0	1	0	2	2
42	MS32-R2P	DDFT	0	1	0	0.5	1	0	2.5	2.5	0	1	0	0	1	0	2	2	0	1	0	1	1	0	3	3
43	MS32-R1D	DDFT	0	1	0	0	1	0	2	2	0	1	0	0	1	0	2	2	0	1	0	0	1	0	2	2
44	MS32-R2D	DDFT	0	1	0	0	0.5	0	1.5	1.5	0	1	0	0	0	0	1	1	0	1	0	0	1	0	2	2
45	MS33-R1P	DDFT	0	0.5	0	1	0.5	0.5	2.5	2	0	1	0	1	0	1	3	2	0	0	0	1	1	0	2	2
46	MS33-R2P	DDFT	0	1	0.5	1	1.5	0	4	4	0	1	1	1	1	0	4	4	0	1	0	1	2	0	4	4
47	MS33-R1D	DDFT	0	1	0	1	0.5	0	2.5	2.5	0	1	0	1	0	0	2	2	0	1	0	1	1	0	3	3
48	MS33-R2D	DDFT	0	0.5	0	0	0.5	0	1	1	0	1	0	0	0	0	1	1	0	0	0	0	1	0	1	1
49	MS34-L1P	DDFT	0	1	0	1	1	0	3	3	0	1	0	1	1	0	3	3	0	1	0	1	1	0	3	3
50	MS34-L2P	DDFT	0	1	0.5	1	1	0	3.5	3.5	0	1	1	1	1	0	4	4	0	1	0	1	1	0	3	3
51	MS34-L1D	DDFT	0	1	0.5	1	1	0	3.5	3.5	0	1	1	1	1	0	4	4	0	1	0	1	1	0	3	3
52	MS34-L2D	DDFT	0	1	0.5	0.5	1	0.5	3.5	3	0	1	1	0	1	0	3	3	0	1	0	1	1	1	4	3
53	MS35-L1P	DDFT	0.5	1	1	1	1	0	4.5	4.5	0	1	1	1	1	0	4	4	1	1	1	1	1	0	5	5
54	MS35-L2P	DDFT	0	1	1	0	1	0	3	3	0	1	1	0	1	0	3	3	0	1	1	0	1	0	3	3
55	MS35-L1D	DDFT	0	1	1.5	1	1	0	4.5	4.5	0	1	2	1	1	0	5	5	0	1	1	1	1	0	4	4
56	MS35-L2D	DDFT	0	1	0.5	0.5	1	0	3	3	0	1	1	0	1	0	3	3	0	1	0	1	1	0	3	3
57	MS36-L1P	DDFT	0	1	0	1	0.5	0	2.5	2.5	0	1	0	1	0	0	2	2	0	1	0	1	1	0	3	3
58	MS36-L2P	DDFT	0	1	0.5	1	1.5	0.5	4.5	4	0	1	0	1	1	1	4	3	0	1	1	1	2	0	5	5
59	MS36-L1D	DDFT	0	1.5	0.5	1	1.5	0	4.5	4.5	0	2	1	1	1	0	5	5	0	1	0	1	2	0	4	4
60	MS36-L2D	DDFT	0	1	0	0.5	1	0	2.5	2.5	0	1	0	0	1	0	2	2	0	1	0	1	1	0	3	3
61	MS37-R1P	DDFT	0.5	1	0.5	0.5	1.5	0	4	4	1	1	1	0	1	0	4	4	0	1	0	1	2	0	4	4
62	MS37-R2P	DDFT	0.5	1.5	0.5	1	1	0	4.5	4.5	1	2	1	1	1	0	6	6	0	1	0	1	1	0	3	3
63	MS37-R1D	DDFT	0.5	1	0.5	1	1	0	4	4	0	1	1	1	1	0	4	4	1	1	0	1	1	0	4	4
64	MS37-R2D	DDFT	0	1	0.5	0.5	1	0.5	3.5	3	0	1	1	0	1	1	4	3	0	1	0	1	1	0	3	3
65	MS38-R1P	DDFT	1	1	1	1	1	0	5	5	1	1	1	1	1	0	5	5	1	1	1	1	1	0	5	5
66	MS38-R2P	DDFT	1	1.5	1	1	1	0.5	6	5.5	1	1	1	1	1	1	6	5	1	2	1	1	1	0	6	6
67	MS38-R1D	DDFT	0.5	1.5	1	1	1	0	5	5	1	2	1	1	1	0	6	6	0	1	1	1	1	0	4	4
68	MS38-R2D	DDFT	0	1.5	1	1	0.5	0	4	4	0	1	1	1	0	0	3	3	0	2	1	1	1	0	5	5
69	MS39-R1P	DDFT	0.5	2	1	1	1.5	0	6	6	1	2	1	1	1	0	6	6	0	2	1	1	2	0	6	6
70	MS39-R2P	DDFT	0.5	1	1	1	1	2	6.5	4.5	1	1	1	1	1	2	7	5	0	1	1	1	1	2	6	4
71	MS39-R1D	DDFT	1	1.5	1	1	0.5	0	5	5	1	2	1	1	0	0	5	5	1	1	1	1	1	0	5	5
72	MS39-R2D	DDFT	0.5	1	0.5	1	0.5	0	3.5	3.5	1	1	1	1	0	0	4	4	0	1	0	1	1	0	3	3
73	MS22-L1P	SDFT	1	1.5	0.5	1	1.5	1	6.5	5.5	1	2	1	1	1	1	7	6	1	1	0	1	2	1	6	5
74	MS22-L2P	SDFT	0	1	0.5	1	0.5	0.5	3.5	3	0	1	1	1	0	1	4	3	0	1	0	1	1	0	3	3
75	MS22-L1D	SDFT	1	1.5	1	0.5	0.5	1	5.5	4.5	1	2	1	0	0	1	5	4	1	1	1	1	1	1	6	5
76	MS22-L2D	SDFT	0	0.5	0.5	0.5	1	1	3.5	2.5	0	1	1	0	1	1	4	3	0	0	0	1	1	1	3	2
77	MS23-L1P	SDFT	0	1	0	0.5	2	0	3.5	3.5	0	1	0	0	2	0	3	3	0	1	0	1	2	0	4	4
78	MS23-L2P	SDFT	0	1	0	0.5	1	0.5	3	2.5	0	1	0	0	1	1	3	2	0	1	0	1	1	0	3	3
79	MS23-L1D	SDFT	1	1.5	0.5	1.5	2	1	7.5	6.5	1	2	1	1	2	1	8	7	1	1	0	2	2	1	7	6
80	MS23-L2D	SDFT	0	0.5	0.5	0.5	1	1	3.5	2.5	0	1	1	0	1	1	4	3	0	0	0	1	1	1	3	2
81	MS24-L1P	SDFT	0	1.5	0	0	1.5	0.5	3.5	3	0	1	0	0	1	1	3	2	0	2	0	0	2	0	4	4
82	MS24-L2P	SDFT	0	1	0	0	1	0.5	2.5	2	0	1	0	0	1	1	3	2	0	1	0	0	1	0	2	2
83	MS24-L1D	SDFT	0	0.5	0	0	1	1	2.5	1.5	0	1	0	0	1	1	3	2	0	0	0	0	1	1	2	1
84	MS24-L2D	SDFT	0	1	0	0	1	1	3	2	0	1	0	0	1	1	3	2	0	1	0	0	1	1	3	2
85	MS25-R1P	SDFT	1	2	0.5	1	2	1	7.5	6.5	1	2	1	1	2	1	8	7	1	2	0	1	2	1	7	6
86	MS25-R2P	SDFT	0	1.5	0	0	1	0.5	3	2.5	0	1	0	0	1	1	3	2	0	2	0	0	1	0	3	3
87	MS25-R1D	SDFT	0.5	2	0.5	0	0.5	1	4.5	3.5	0	2	1	0	0	1	4	3	1	2	0	0	1	1	5	4
88	MS25-R2D	SDFT	0.5	0.5	1	0	0.5	1	3.5	2.5	0	1	1	0	0	1	3	2	1	0	1	0	1	1	4	3
89	MS26-R1P	SDFT	0	2	1	0.5	2	1	6.5	5.5	0	2	1	0	2	1	6	5	0	2	1	1	2	1	7	6
90	MS26-R2P	SDFT	0	1.5	0.5	0.5	2	0.5	5	4.5	0	1	1	0	2	1	5	4	0	2	0	1	2	0	5	5
91	MS26-R1D	SDFT	0.5	1	0	1	2	1	5.5	4.5	0	1	0	1	2	1	5	4	1	1	0	1	2	1	6	5
92	MS26-R2D	SDFT	1	1.5	0	1	2	1	6.5	5.5	1	1	0	1	2	1	6	5	1	2	0	1	2	1	7	6
93	MS27-R1P	SDFT	0	1.5	0.5	1	2	1	6	5	0	1	1	1	2	1	6	5	0	2	0	1	2	1	6	5
94	MS27-R2P	SDFT	0	1.5	0.5	1	1	0.5	4.5	4	0	1	1	1	1	1	5	4	0	2	0	1	1	0	4	4
95	MS27-R1D	SDFT	0.5	2	0	1	1.5	1.5	6.5	5	1	2	0	1	1	1	6	5	0	2	0	1	2	2	7	5
96	MS27-R2D	SDFT	0	1	0	1	1.5	1	4.5	3.5	0	1	0	1	1	1	4	3	0	1	0	1	2	1	5	4
97	MS28-L1P	SDFT	0.5	1	0.5	1	2	0.5	5.5	5	1	1	0	1	2	0	5	5	0	1	1	1	2	1	6	5
98	MS28-L2P	SDFT	0	1	0	0	1	0	2	2	0	1	0	0	1	0	2	2	0	1	0	0	1	0	2	2
99	MS28-L1D	SDFT	0	0.5	0	1	0	0.5	2	1.5	0	1	0	1	0	1	3	2	0	0	0	1	0	0	1	1
100	MS28-L2D	SDFT	0.5	1	0	1	0.5	1	4	3	0	1	0	1	0	1	3	2	1	1	0	1	1	1	5	4
101	MS29-L1P	SDFT	1	1.5	0	0	2	2	6.5	4.5	1	2	0	0	2	2	7	5	1	1	0	0	2	2	6	4
102	MS29-L2P	SDFT	0.5	1	0	0.5	1	1	4	3	1	1	0	0	1	1	4	3	0	1	0	1	1	1	4	3
103	MS29-L1D	SDFT	0	0.5	0	0.5	2	0.5	3.5	3	0	1	0	0	2	1	4	3	0	0	0	1	2	0	3	3
104	MS29-L2D	SDFT	0	0.5	0.5	0.5	1	1	3.5	2.5	0	1	1	1	1	1	5	4	0	0	0	0	1	1	2	1
105	MS30-L1P	SDFT	0	1	0	0.5	2	1	4.5	3.5	0	1	0	0	2	1	4	3	0	1	0	1	2	1	5	4
106	MS30-L2P	SDFT	0	1	0	0	1	0.5	2.5	2	0	1	0	0	1	1	3	2	0	1	0	0	1	0	2	2
107	MS30-L1D	SDFT	0	1.5	0	0	1	1	3.5	2.5	0	1	0	0	1	1	3	2	0	2	0	0	1	1	4	3
108	MS30-L2D	SDFT	0	0.5	0	0	0.5	0.5	1.5	1	0	1	0	0	0	1	2	1	0	0	0	0	1	0	1	1
109	MS31-R1P	SDFT	0	1.5	0.5	0	2	0.5	4.5	4	0	1	1	0	2	1	5	4	0	2	0	0	2	0	4	4
110	MS31-R2P	SDFT	0	1	0	0.5	1	0	2.5	2.5	0	1	0	0	1	0	2	2	0	1	0	1	1	0	3	3
111	MS31-R1D	SDFT	0.5	1.5	0	0.5	1.5	1	5	4	1	2	0	0	1	1	5	4	0	1	0	1	2	1	5	4
112	MS31-R2D	SDFT	0.5	1	0.5	1	1	0.5	4.5	4	1	1	1	1	1	1	6	5	0	1	0	1	1	0	3	3
113	MS32-R1P	SDFT	0	1	1	1	2	1	6	5	0	1	1	1	2	1	6	5	0	1	1	1	2	1	6	5
114	MS32-R2P	SDFT	0	1	1	0.5	1	1	4.5	3.5	0	1	1	0	1	1	4	3	0	1	1	1	1	1	5	4
115	MS32-R1D	SDFT	1	1	0.5	0.5	2	1	6	5	1	1	1	0	2	1	6	5	1	1	0	1	2	1	6	5
116	MS32-R2D	SDFT	0	1	0	0.5	1	0.5	3	2.5	0	1	0	0	1	1	3	2	0	1	0	1	1	0	3	3
117	MS33-R1P	SDFT	0	1	0	0	2	1.5	4.5	3	0	1	0	0	2	2	5	3	0	1	0	0	2	1	4	3
118	MS33-R2P	SDFT	0	1	0.5	1	1	1	4.5	3.5	0	1	1	1	1	1	5	4	0	1	0	1	1	1	4	3
119	MS33-R1D	SDFT	1	1	0	1	2	1	6	5	1	1	0	1	2	1	6	5	1	1	0	1	2	1	6	5
120	MS33-R2D	SDFT	0	1	0.5	1	1	0.5	4	3.5	0	1	1	1	1	1	5	4	0	1	0	1	1	0	3	3
121	MS34-L1P	SDFT	2	2	2	2	2	2	12	10	2	2	2	2	2	2	12	10	2	2	2	2	2	2	12	10
122	MS34-L2P	SDFT	0.5	1	1	0.5	1	1	5	4	1	1	1	0	1	1	5	4	0	1	1	1	1	1	5	4
123	MS34-L1D	SDFT	3	3	2	2	3	3	16	13	3	3	2	2	3	3	16	13	3	3	2	2	3	3	16	13
124	MS34-L2D	SDFT	2.5	2	1.5	1.5	2	2	11.5	9.5	2	2	1	1	2	2	10	8	3	2	2	2	2	2	13	11
125	MS35-L1P	SDFT	2	2	2	2	2	2	12	10	2	2	2	2	2	2	12	10	2	2	2	2	2	2	12	10
126	MS35-L2P	SDFT	0.5	1	1	0.5	2	0	5	5	1	1	1	0	2	0	5	5	0	1	1	1	2	0	5	5
127	MS35-L1D	SDFT	1.5	2	2	1	2	2	10.5	8.5	2	2	2	1	2	2	11	9	1	2	2	1	2	2	10	8
128	MS35-L2D	SDFT	0.5	1.5	0.5	1	1	1	5.5	4.5	1	2	1	1	1	1	7	6	0	1	0	1	1	1	4	3
129	MS36-L1P	SDFT	3	3	2	2	3	3	16	13	3	3	2	2	3	3	16	13	3	3	2	2	3	3	16	13
130	MS36-L2P	SDFT	0.5	2	1.5	1	2	1	8	7	1	2	2	1	2	1	9	8	0	2	1	1	2	1	7	6
131	MS36-L1D	SDFT	2	2.5	2	2	2	2	12.5	10.5	2	3	2	2	2	2	13	11	2	2	2	2	2	2	12	10
132	MS36-L2D	SDFT	1	1.5	1	1	1	1	6.5	5.5	1	1	1	1	1	1	6	5	1	2	1	1	1	1	7	6
133	MS37-R1P	SDFT	3	3	3	3	3	3	18	15	3	3	3	3	3	3	18	15	3	3	3	3	3	3	18	15
134	MS37-R2P	SDFT	1.5	2	2	1.5	2	2	11	9	2	2	2	2	2	2	12	10	1	2	2	1	2	2	10	8
135	MS37-R1D	SDFT	3	3	3	2	3	3	17	14	3	3	3	2	3	3	17	14	3	3	3	2	3	3	17	14
136	MS37-R2D	SDFT	0.5	1	1	1	2	1	6.5	5.5	1	1	1	1	2	1	7	6	0	1	1	1	2	1	6	5
137	MS38-R1P	SDFT	3	3	3	2.5	3	3	17.5	14.5	3	3	3	2	3	3	17	14	3	3	3	3	3	3	18	15
138	MS38-R2P	SDFT	1	1	1.5	1	1.5	1	7	6	1	1	2	1	2	1	8	7	1	1	1	1	1	1	6	5
139	MS38-R1D	SDFT	3	3	3	2	3	3	17	14	3	3	3	2	3	3	17	14	3	3	3	2	3	3	17	14
140	MS38-R2D	SDFT	0.5	2	1	1	1	1	6.5	5.5	1	2	1	1	1	1	7	6	0	2	1	1	1	1	6	5
141	MS39-R1P	SDFT	3	3	3	2.5	2	2.5	16	13.5	3	3	3	2	2	2	15	13	3	3	3	3	2	3	17	14
142	MS39-R2P	SDFT	1	1	0	1	1	1	5	4	1	1	0	1	1	1	5	4	1	1	0	1	1	1	5	4
143	MS39-R1D	SDFT	3	3	2	2	2	2.5	14.5	12	3	3	2	2	2	2	14	12	3	3	2	2	2	3	15	12
144	MS39-R2D	SDFT	0	1	1	1	1	1	5	4	0	1	1	1	1	1	5	4	0	1	1	1	1	1	5	4
Note: Samples 121-144 are positive controls

## Sheet: Gene Expression
Sample ID	User ID	Treatment	Tissue	P/D	Region	COL1	COL2	COL3	ACAN	VCAN	BGN	FMOD	DCN	LUM	MMP1	MMP2	MMP9	MMP13	ADAMTS4	ADAMTS5	TIMP1	TIMP2	TIMP3	GAPDH	ACTA-2
1	MS22-L1P	NOC	DDFT	P	1	23.8241	6.0857	11.0463	9.6723	17.7576	3.2906	39.1827	3.8036	109.657	4.859	13.6055	443.422		14.5584	103.115	16.3899	53.8616	79.4181	43.6765	219.911
2	MS22-L2P	NOC	DDFT	P	2	311.158	149.433	477.078	172.761	462.165	309.448	551.691	286.155	615.419	322.625	369.653	959.072	497.6	72.7302	592.708	562.68	563.948	394.291	978.892	416.678
3	MS22-L1D	NOC	DDFT	D	1	354.41	298.539	54.5842	206.264	74.3085	72.8677	544.604	341.222	3483.33	267.716	514.303	782.252	378.067	207.537	689.795	347.91	583.854	488.942	1075.58	477.077
4	MS22-L2D	NOC	DDFT	D	2	370.469	57.402	505.056	363.083	1017.33	712.367	567.228	347.503	1356.87	359.025	342.794	2413.01	446.515	84.5073	742.624	566.728	586.73	469.69	957.342	1397.18
5	MS23-L1P	NOC	DDFT	P	1	701.686	540.191	106.352	362.348	156.362	276.579	638.693	838.408	1285.93	630.914	1079.32	332.571	470.905	1744.65	2011.11	649.642	956.262	459.465	1850.87	278.339
6	MS23-L2P	NOC	DDFT	P	2	350.724	68.006	98.2271	105.3	69.0817	132.833	351.694	1729.71	25.3137	4585.28	274.011	35.1373	640.931	357.053	396.83	319.924	550.674	212.076	573.198	168.432
7	MS23-L1D	NOC	DDFT	D	1	364.032	325.538	22.9089	203.546	138.775	129.408	550.003	132.519	17.7138	5199.04	357.864	67.4502	313.517	178.854	694.456	276.578	304.345	233.814	931.072	235.522
8	MS23-L2D	NOC	DDFT	D	2	304.719	150.553	92.8936	345.908	346.837	166.378	333.137	245.419	213.086	735.868	119.78	136.065	474.235	152.95	565.743	261.563	198.312	193.776	883.906	295.763
9	MS24-L1P	NOC	DDFT	P	1	628.633	579.421	110.878	343.684	81.166	321	623.702	648.016	39.9776	5190.2	564.222	368.136	431.477	457.758	698.127	574.807	1058.46	402.106	1084.53	244.286
10	MS24-L2P	NOC	DDFT	P	2	582.928	669.961	273.249	200.235	795.087	585.048	670.278	858.061	23.1155	1247.31	441.023	344.773	17.4668	468.959	671.066	577.75	980.189	483.679	1939.34	397.897
11	MS24-L1D	NOC	DDFT	D	1	1184.98	720.269	51.2218	1332.38	79.4242	617.991	1103.44	1480.19	15.5428	261.946	827.162	382.32	673.431	1034.02	715.094	629.023	1074.33	901.567	3392.01	433.22
12	MS24-L2D	NOC	DDFT	D	2	95.0104	55.9688	22.4212	80.4045	91.3664	7.5237	81.9778	41.8921	36.0441	260.523	8.6831	387.664	26.8765	201.969	110.623	35.148	107.198	92.1389	84.9358	240.403
13	MS25-R1P	NOC	DDFT	P	1	710.899	718.89	219.157	660.924	194.752	120.238	647.562	345.283	97.5331	309.289	521.922	371.193	475.537	1058.61	564.75	608.076	1769.31	496.078	1627.62	477.22
14	MS25-R2P	NOC	DDFT	P	2	731.364	334.385	240.388	432.14	862.634	360.058	1030.61	1329.03	1268.31	451.625	562.332	394.012	289.941	1005.6	1078.12	681.113	2050.89	959.054	2037.28	866.569
15	MS25-R1D	NOC	DDFT	D	1	1120.26	343.211	198.759	721.641	159.612	162.309	1029.62	1421.54	1109.33	328.164	538.758	393.315	189.108	932.746	688.584	551.401	1195.89	842.103	3302.07	789.74
16	MS25-R2D	NOC	DDFT	D	2	743.406	734.198	502.031	724.839	1761	306.865	614.335	735.366	97.12	2482.75	378.273	1947.32	291.516	486.602	697.309	505.957	1157.01	376.205	1711.91	553.477
17	MS26-R1P	NOC	DDFT	P	1	556.219	548.533	95.2642	104.104	84.2909	257.081	522.431	271.787	242.643	331.985	228.953	175.308	18.9093	1003.24	619.324	270.234	404.205	82.7642	1713.77	149.708
18	MS26-R2P	NOC	DDFT	P	2	608.674	555.298	589.548	349.045	459.665	152.642	538.381	1371.97	684.831	4333.33	263.612	328.083	2707.62	168.309	641.099	320.498	590.498	103.558	1001.06	320.623
19	MS26-R1D	NOC	DDFT	D	1	1233.87	1086.04	220.863	797.723	189.79	737.665	1026.27	618.824	667.679	174.57	697.426	902.194	212.526	2372.88	672.443	313.118	1183.14	397.997	3212.76	519.663
20	MS26-R2D	NOC	DDFT	D	2	617.834	6206.53	2372.11	1568.07	1786.21	1454.62	616.929	225.245	3645.2	8966.79	109.153	2042.75	382.26	33.8947	621.686	323.498	394.339	160.594	3426.26	753.016
21	MS27-R1P	NOC	DDFT	P	1	377.884	318.75	45.6066	184.643	45.8919	78.4555	299.31	330.135	55.6103	88.3615	54.2943	398.695		356.693	388.778	142.024	550.1	73.6647	519.62	222.861
22	MS27-R2P	NOC	DDFT	P	2	395.793	1478.35	124.072	691.188	433.126	737.09	331.673	752.233	87.8805	13.1305	189.093	173.966		454.694	398.11	305.47	717.233	88.5923	551.898	412.765
23	MS27-R1D	NOC	DDFT	D	1	383.647	337.733	55.5664	387.412	76.6516	80.0468	348.542	742.653	599.306	235.549	232.653	66.7369		385.2	598.463	307.723	715.42	166.228	570.249	246.86
24	MS27-R2D	NOC	DDFT	D	2	311.934	312.463	236.551	325.202	394.756	135.263	274.539	266.348	254.944	24.1678	58.3455	380.742		155.853	385.829	285.107	342.636	45.5402	275.453	328.103
25	MS28-L1P	Tx ET	DDFT	P	1	11.7081	13.6205	8.7419	9.2744	7.8748	6.7732	11.6163	2.206	40.8439	22.9802	5.3188	151.598		34.9111	103.721	17.3618	19.6586	18.5416	72.7992	153.224
26	MS28-L2P	Tx ET	DDFT	P	2	695.079	1221.59	123.09	750.941	467.905	1527.57	1015.13	797.094	248.164	114.61	501.174	172.33	254.881	867.788	1221.73	340.082	631.319	193.314	1954.66	750.427
27	MS28-L1D	Tx ET	DDFT	D	1	11.0379	2.2846	4.0651	5.3578	2.3797	3.2957	10.3949	2.1035	4.0753	3.2471	3.8135	30.2776		7.04	47.6795	8.5685	25.2075	43.8194	31.1762	132.807
28	MS28-L2D	Tx ET	DDFT	D	2	586.948	630.613	240.761	435.899	391.082	313.15	342.782	696.55	254.782	343.482	252.137	156.419	275.391	981.914	660.537	292.664	672.255	188.482	962.685	516.018
29	MS29-L1P	Tx ET	DDFT	P	1	277.6	261.779	94.7119	144.886	42.2747	16.2534	171.251	123.925	224.031	774.95	38.2149	167.909		190.636	367.092	74.0956	98.2277	45.7243	938.048	504.935
30	MS29-L2P	Tx ET	DDFT	P	2	658.951	604.591	598.298	711.606	804.36	608.903	580.695	778.07	3863.47	360.74	385.046	338.717	1227.1	806.269	660.924	619.071	378.745	233.471	918.395	458.517
31	MS29-L1D	Tx ET	DDFT	D	1	1222.62	622.452	123.76	756.495	211.811	154.257	648.617	791.417	222.893	9621.5	677.452	375.05	372.849	1975.42	718.452	512.527	632.919	224.773	1705.88	539
32	MS29-L2D	Tx ET	DDFT	D	2	281.273	66.6775	237.746	169.138	192.039	52.2816	165.463	88.4314	536.909	524.606	25.8242	141.224	212.235	364.196	589.419	162.162	63.8151	73.5432	268.951	460.512
33	MS30-L1P	Tx ET	DDFT	P	1	1072.88	1217.38	215.534	576.576	377.148	1207.29	1319.99	1638.81	3029.94	292.494	1353.1	983.164	275.931	2036.03	2458.56	1166.9	2032.35	382.187	3197.97	816.923
34	MS30-L2P	Tx ET	DDFT	P	2	1208.22	1289.88	1124.88	375.05	2203.24	2795	2175.31	1577.38	13003.4	547.227	558.79	287.932	268.734	3337.52	3851.65	1146.89	1634.82	627.01	10057.9	726.108
35	MS30-L1D	Tx ET	DDFT	D	1	594.773	550.216	51.7708	169.857	71.047	111.196	979.692	281.26	1288.38	321.748	359.108	141.057		870.998	1114.07	291.983	910.959	138.093	1645.39	507.892
36	MS30-L2D	Tx ET	DDFT	D	2	674.083	633.033	49.4462	186.454	91.8804	158.124	1074.76	558.238	1355.43	531.799	440.628	348.458	116.84	673.251	735.159	332.728	1562.48	360.268	2979.23	821.338
37	MS31-R1P	Tx ET	DDFT	P	1	727.732	1153.37	106.973	590.118	348.919	593.549	1075.27	610.943	2822.58	1518.56	364.527	345.588	59.9963	823.229	561.123	569.272	1103.18	209.255	5692.24	778.119
38	MS31-R2P	Tx ET	DDFT	P	2	6.4835	3.6297	1.0397	2.7615	1.6884	1.2223	10.0753	1.6623	0.9398	2623.53	0.2615	6.2119		6.5541	25.2331	6.9504	11.7447	30.4637	35.8443	200.924
39	MS31-R1D	Tx ET	DDFT	D	1	285.62	256.517	11.3326	88.6526	33.4248	5.6744	307.092	116.692	240.796	246.712	13.6268	384.358		124.708	159.289	65.7426	167.132	35.7671	473.164	519.351
40	MS31-R2D	Tx ET	DDFT	D	2	46.7013	52.2395	54.2782	87.5165	199.097	14.403	40.8144	16.1258	223.13	629.626	3.3079	389.73		71.4475	104.208	34.3633	35.0076	30.3967	228.526	853.69
41	MS32-R1P	Tx ET	DDFT	P	1	590.054	573.458	46.4993	320.562	155.37	136.269	535.706	632.238	247.953	354.169	201.836	132.027	129.191	438.649	362.711	271.934	614.443	146.871	1738.6	503.651
42	MS32-R2P	Tx ET	DDFT	P	2	684.978	634.976	96.0058	604.87	202.477	748.676	665.672	1388.99	512.088	108.979	363.931	129.555		285.03	326.228	307.227	976.402	202.608	2830.23	482.321
43	MS32-R1D	Tx ET	DDFT	D	1	1113.81	696.925	95.3936	626.189	194.243	316.156	677.506	1233.99	3030.58	295.295	409.426	387.32	217.748	348.876	587.868	531.038	1654.16	364.388	3257.55	818.024
44	MS32-R2D	Tx ET	DDFT	D	2	158.56	122.795	58.6202	74.2526	213.961	33.3705	127.773	131.51	921.304	1892.11	23.7173	849.692		185.958	201.93	114.483	114.285	82.9923	264.821	974.952
45	MS33-R1P	Tx ET	DDFT	P	1	78.9068	71.9594	22.4865	24.5081	45.3968	35.0714	142.078	144.959	483.772	420.178	44.1271	77.3113		14.3353	170.737	69.9789	67.1485	84.2963	147.533	750.539
46	MS33-R2P	Tx ET	DDFT	P	2	364.831	488.605	259.064	185.188	836.891	714.732	636.372	795.916	2717.35	822.243	147.103	120.547		379.552	667.342	298.169	271.948	170.771	903.312	549.513
47	MS33-R1D	Tx ET	DDFT	D	1	723.396	740.128	126.77	416.122	149.947	329.239	624.299	798.077	1405.23	4915.05	726.44	143.494	476.966	906.808	1218.87	520.02	524.507	384.225	1652.55	696.398
48	MS33-R2D	Tx ET	DDFT	D	2	138.712	69.0429	100.968	40.0834	34.7117	16.4607	132.129	61.1736	968.012	264.815	43.505	828.382		188.852	301.781	58.3939	109.326	93.2269	256.194	1000.69
49	MS34-L1P	Tx SDFT	DDFT	P	1	1175.35	1347.98	1251.92	829.194	880.564	1259.7	697.388	1932.15	67437.6	4128.82	1179.33	2094.69	262.391	3944.93	683.161	990.347	2121.7	494.987	1699.41	940.255
50	MS34-L2P	Tx SDFT	DDFT	P	2	1189.95	1105.35	5029.43	413.371	4014.33	5650.81	1244.84	3278.43	69383.1	1390.87	1005.91	811.432	240.14	1778.96	1115.05	2053.25	1932.9	488.852	6283.44	786.435
51	MS34-L1D	Tx SDFT	DDFT	D	1	706.383	307.241	2732.15	415.05	405.987	1356.56	671.692	872.995	40143.7	321.748	531.91	762.183	666.437	465.351	669.888	574.704	1016.75	203.913	2796.63	530.354
52	MS34-L2D	Tx SDFT	DDFT	D	2	1412.26	1508.1	1245.87	1694.24	931.205	804.831	1248.66	3305.21	63156.6	8930.23	1393.87	4651.25	902.693	2100.61	1183.69	2027.66	3708.61	939.037	6163.49	838.362
53	MS35-L1P	Tx SDFT	DDFT	P	1	336.86	1164.02	202.964	194.49	76.7376	264.246	348.542	644.035	11592.8	5054.19	224.129	30.9832	334.462	870.706	540.638	302.583	515.374	193.527	1728.72	529.957
54	MS35-L2P	Tx SDFT	DDFT	P	2	339.791	334.001	259.466	370.517	827.863	1579.97	605.109	1716.55	5886.55	2723.64	281.332	27.9239		742.601	371.526	553.183	540.521	422.366	1804.48	230.118
55	MS35-L1D	Tx SDFT	DDFT	D	1	618.635	542.265	233.182	366.443	172.331	594.707	631.697	787.136	32591	432.956	649.482	988.989	420.141	2109.79	693.643	463.51	586.992	429.476	819.656	699.848
56	MS35-L2D	Tx SDFT	DDFT	D	2	145.083	74.8842	224.054	101.192	323.77	58.9067	136.254	63.4152	11122.8	622.804	30.0553	951.174	280.048	180.12	347.733	67.3704	103.713	98.1579	418.073	526.398
57	MS36-L1P	Tx SDFT	DDFT	P	1	708.003	1184.72	280.766	795.668	198.243	688.34	656.303	1893.49	35336	9436.59	634.36	765.793		2208.37	329.299	1218.94	1216	482.615	1010.21	413.693
58	MS36-L2P	Tx SDFT	DDFT	P	2	1261.71	1368.79	2980.02	1674.38	4393	11990.5	1287.77	4026.69	59047	683.697	1557.81	384.13	342.725	1974.1	572.074	2119.8	2695.98	973.231	6339.98	712.43
59	MS36-L1D	Tx SDFT	DDFT	D	1	1384.27	2691.46	515.341	1620.35	366.167	1498.08	1312.68	2000.97	64951.1	438.295	1958	839.713	428	4154.27	978.24	1205.47	2109.42	892.518	5644.54	496.389
60	MS36-L2D	Tx SDFT	DDFT	D	2	698.548	734.339	598.414	431.265	1857.06	1114.54	605.167	1340.55	31670.4	4165.53	325.999	933.915	16.5265	1069.33	593.229	975.203	1080.43	473.844	3103.89	1340.01
61	MS37-R1P	Tx SDFT	DDFT	P	1	154.415	134.414	5469.79	84.6928	427.973	332.658	151.348	120.611	92985.3	10961.5	162.207	185.975	992.666	343.76	293.071	138.257	123.245	175.567	454.654	753.805
62	MS37-R2P	Tx SDFT	DDFT	P	2	693.351	1113.43	609.536	225.753	1776.22	2936.31	1046.12	1654.64	34814.9	631.344	842.334	157.904	404.009	1780.15	711.126	1136.87	1664.29	504.891	956.563	396.469
63	MS37-R1D	Tx SDFT	DDFT	D	1	688.123	717.515	25724.9	872.292	3833.84	3025.81	1018.83	1363.88	889131	1588.36	1175.75	6197.91	3089.32	1937.98	732.259	1265.91	1181.38	936.285	3269.96	1664.22
64	MS37-R2D	Tx SDFT	DDFT	D	2	11.6651	15.2384	141.06	89.3742	85.5615	26.2352	11.5	4.0474	5739.73	1569.55	11.6811	438.214	49.8145	32.7535	88.4465	39.8094	25.5209	86.8069	71.5065	507.132
65	MS38-R1P	Tx SDFT	DDFT	P	1	93.3412	146.009	244.097	53.8563	39.1544	64.5339	90.0274	138.6	15390.3	510.511	36.2491	65.7974		173.298	60.0726	80.0161	122.168	48.081	276.727	251.788
66	MS38-R2P	Tx SDFT	DDFT	P	2	725.2	756.758	13157.1	823.561	2010.31	12281.5	1176.68	19449.2	66302.2	5967.66	746.518	916.969	613.994	2495.44	716.981	1403.3	2113.5	1109	1814.3	886.519
67	MS38-R1D	Tx SDFT	DDFT	D	1	704.276	741.832	591.896	659.343	220.914	1327.27	655.298	1777.25	62822.4	760.316	446.946	2201.89	407.397	824.612	372.724	645.812	1126.42	452.606	1049.62	535.782
68	MS38-R2D	Tx SDFT	DDFT	D	2	651.578	721.511	1409.06	741.044	934.87	1618	673.302	1821.16	72069.9	739.887	576.771	2552.29	210.882	784.637	645.809	699.042	1159.25	1017.4	1927.53	763.804
69	MS39-R1P	Tx SDFT	DDFT	P	1	312.649	638.88	1000.21	387.341	906.971	1228.42	303.118	328.755	16778.9	672.157	172.545	189.748	42.5043	971.094	320.452	307.888	337.372	218.112	253.841	572.185
70	MS39-R2P	Tx SDFT	DDFT	P	2	340.333	295.467	7162.62	1418.52	9035.33	12910	517.501	656.862	149349	844.945	669.963	831.814	2836.58	434.837	391.692	1187.68	591.906	2129.11	1687.45	459.341
71	MS39-R1D	Tx SDFT	DDFT	D	1	334.654	570.391	107.513	215.154	101.359	681.53	331.864	703.625	30548	847.25	382.561	183.682	311.946	930.869	353.276	349.535	404.748	199.218	495.647	90.6549
72	MS39-R2D	Tx SDFT	DDFT	D	2	370.727	578.312	94.0168	750.387	165.819	740.691	309.306	548.553	6115.79	336.537	446.649	550.764	365.955	390.277	204.489	279.392	378.351	199.876	453.791	143.411
73	MS22-L1P	NOC	SDFT	P	1	20.8959	49	204	19.5608	141.489	90	88.0747	72	282	514	31.5898	3064		113	210.354	64.0211	77	292.745	156.911	666
74	MS22-L2P	NOC	SDFT	P	2	313.056	292	887	171.833	526.902	399	581.85	255	1012	101	193.136	2464		230	209.74	218.317	293	321.294	202.545	624
75	MS22-L1D	NOC	SDFT	D	1	265.718	323	91	187.036	63.2098	193	290.938	221	90	4681	171.694	851		278	253.647	138.109	233	303.358	157.563	537
76	MS22-L2D	NOC	SDFT	D	2	74.7333	120	361	157.013	476.423	216	165.504	108	322	466	48.5045	1428		226	401.077	131.986	123	320.522	204.883	555
77	MS23-L1P	NOC	SDFT	P	1	0.0752	1		0.093	1.5435		0.1967	2	1	2						0.0069		0.7904
78	MS23-L2P	NOC	SDFT	P	2	0.0172	1		0.0001	0.3136		0.0083		1			389				0.0398		13.0498
79	MS23-L1D	NOC	SDFT	D	1	0.0631	2		0.0037	0.4514		0.2872	2	3	63	0.0659					0.0041				2
80	MS23-L2D	NOC	SDFT	D	2	0.5149	3		0.3344	0.719		0.5508	4	1	2194				6		0.1118		0.0554
81	MS24-L1P	NOC	SDFT	P	1	346.458	390	195	182.056	531.115	630	596.135	441	260	83	181.851	163		433	377.052	526.286	572	639.882	509.11	307
82	MS24-L2P	NOC	SDFT	P	2	709.382	620	483	353.127	581.494	642	718.098	739	1158	228	272.72	1851		3304	396.116	865.501	1591	1149.81	750.581	1166
83	MS24-L1D	NOC	SDFT	D	1	604.432	925	491	700.631	249.749	1287	722.2	1083	1135	229	524.31	2999		868	1058.68	646.346	1998	1248.01	1293.62	882
84	MS24-L2D	NOC	SDFT	D	2	364.049	617	346	657.834	536.596	741	609.09	610	273	1061	185.384	1511		448	674.96	460.443	918	629.898	500.582	591
85	MS25-R1P	NOC	SDFT	P	1	347.194	642	2054	341.596	1160.68	1358	692.123	770	2276	501	468.774	1640		800	765.295	510.499	1112	682.053	625.199	867
86	MS25-R2P	NOC	SDFT	P	2	597.809	566	614	306.424	539.835	605	595.15	373	244	97	128.206	1306		979	256.206	249.764	486	315.784	248.137	762
87	MS25-R1D	NOC	SDFT	D	1	580.541	933	108	351.719	66.71	368	568.847	644	165	119	406.348	816		866	337.851	280.91	831	357.619	319.384	483
88	MS25-R2D	NOC	SDFT	D	2	672.108	1202	329	708.26	559.286	628	653.86	762	304	1049	344.643	763		952	795.14	466.812	1033	654.125	479.425	456
89	MS26-R1P	NOC	SDFT	P	1	334.822	353	328	300.657	878.149	1289	344.649	347	534	520	223.211	2137		252	361.674	250.033	366	344.247	617.673	642
90	MS26-R2P	NOC	SDFT	P	2	165.22	359	185	84.1952	716.299	95	285.562	217	308	112	42.044	1607		125	240.734	75.0157	128	145.154	137.078	474
91	MS26-R1D	NOC	SDFT	D	1	317.357	499	210	364.854	456.366	1243	323.389	664	343	493	243.508	785		467	284.363	323.829	446	265.748	676.727	288
92	MS26-R2D	NOC	SDFT	D	2	305.368	337	600	359.166	1601.52	712	297.779	247	276	58	68.7822	623		208	283.272	222.448	245	174.555	217.257	602
93	MS27-R1P	NOC	SDFT	P	1	1163.82	894	1042	343.237	2137.86	1279	717.307	1281	1295	188	597.499	661		515	1537.44	913.032	1838	679.408	1214.12	536
94	MS27-R2P	NOC	SDFT	P	2	1221.93	871	1663	370.139	3669.26	225	1130.56	1170	1101	2192	482.72	1527		924	766.262	671.426	1905	687.373	785.581	861
95	MS27-R1D	NOC	SDFT	D	1	1090.59	1086	523	616.774	446.065	342	598.99	810	618	238	423.792	2389		984	1618.42	491.512	1486	653.036	1196.64	583
96	MS27-R2D	NOC	SDFT	D	2	689.796	959	1104	1082.44	1038.94	717	606.076	717	581	121	186.94	1648		490	1491.32	320.987	987	331.62	565.571	509
97	MS28-L1P	Tx ET	SDFT	P	1	680.379	1170	387	318.629	1102.41	417	673.493	811	621	245	263.127	307		505	861.621	428.243	941	545.663	577.87	492
98	MS28-L2P	Tx ET	SDFT	P	2
99	MS28-L1D	Tx ET	SDFT	D	1	353.14	1086	1023	343.786	554.653	683	645.266	780	1200	4674	391.682	1223		509	1706.11	410.613	900	652.916	756.465	818
100	MS28-L2D	Tx ET	SDFT	D	2	652.759	1543	269	321.299	152.259	197	677.34	802	268	225	476.084	400		474	1626.61	283.643	773	545.966	714.745	338
101	MS29-L1P	Tx ET	SDFT	P	1	1139.27	966	555	364.465	2088.12	370	1115.09	605	533	454	164.519	826		1008	665.847	301.557	374	309.91	671.143	792
102	MS29-L2P	Tx ET	SDFT	P	2	575.283	687	276	300.177	1138.6	207	623.242	359	279	1050	90.5514	1704		997	499.065	149.932	235	274.442	277.242	943
103	MS29-L1D	Tx ET	SDFT	D	1	704.523	859	1451	1103.79	1041.34	1110	648.953	617	2241	2196	259.84	1538		1581	907.421	312.495	574	730.644	1161.7	1679
104	MS29-L2D	Tx ET	SDFT	D	2	2169.82	1322	935	1465.5	923.419	1410	1285.98	786	538	2098	495.728	1572		1701	1464.28	497.651	940	1006.23	1258.24	938
105	MS30-L1P	Tx ET	SDFT	P	1	542.582	624	1490	286.839	946.084	377	685.352	631	2030	222	293.559	610		532	1621.3	279.426	591	566.964	471.62	818
106	MS30-L2P	Tx ET	SDFT	P	2	690.354	974	268	169.71	304.56	188	631.542	617	496	55	141.775	865		498	677.986	208.551	502	324.88	223.151	838
107	MS30-L1D	Tx ET	SDFT	D	1	1177.67	1214	323	343.481	133.521	630	1136.6	819	558	128	835.391	1494		1571	2758.97	565.857	1648	697.75	737.304	852
108	MS30-L2D	Tx ET	SDFT	D	2	1181.6	1169	1071	716.481	549.572	725	1118.37	734	651	479	487.032	1414		1799	1970.74	535.911	1130	565.393	753.698	820
109	MS31-R1P	Tx ET	SDFT	P	1	70.7565	88	29	18.5363	66.093	6	66.8266	44	45	483	5.6807	369		140	65.7725	17.4308	19	39.4397	35.7163	237
110	MS31-R2P	Tx ET	SDFT	P	2	67.8567	103	54	31.2849	75.4487	11	74.8698	62	153	483	5.1309	1512		228	62.4778	23.9992	24	43.346	39.842	575
111	MS31-R1D	Tx ET	SDFT	D	1	1293.74	1272	651	1303.34	152.61	1391	1214.1	1178	639	237	847.815	2997		851	857.971	479.618	1756	1148.32	1122.03	539
112	MS31-R2D	Tx ET	SDFT	D	2	608.17	687	545	649.132	224.825	591	611.108	648	308	86	161.446	846		476	475.863	303.485	555	350.805	413.85	423
113	MS32-R1P	Tx ET	SDFT	P	1	1202.57	1005	1572	579.202	1027.97	1187	696.525	799	2395	179	677.039	644		788	506.911	526.94	1657	722.445	1083.9	920
114	MS32-R2P	Tx ET	SDFT	P	2	42.2179	105	40	34.9875	68.8025	9	76.849	68	80	1078	5.4511	661		35	95.6205	14.8921	22	39.305	47.1737	612
115	MS32-R1D	Tx ET	SDFT	D	1	1233.72	960	348	1071.35	119.941	702	375.461	682	509	2176	723.993	1331		787	656.481	318.197	997	661.67	991.045	606
116	MS32-R2D	Tx ET	SDFT	D	2
117	MS33-R1P	Tx ET	SDFT	P	1	1098.45	853	682	557.311	550.155	1304	672.38	732	1248	2193	507.941	811		912	901.715	442.584	522	614.135	500.502	578
118	MS33-R2P	Tx ET	SDFT	P	2	600.049	526	188	167.972	502.759	385	357.978	616	328	160	185.054	359		509	263.856	225.199	244	332.111	395.601	490
119	MS33-R1D	Tx ET	SDFT	D	1	668.923	694	368	336.031	122.928	670	323.776	446	972	1091	409.128	711		525	983.854	270.126	290	666.153	1112.42	597
120	MS33-R2D	Tx ET	SDFT	D	2	708.021	628	377	1061.31	267.219	2357	365.421	442	296	2199	481.249	811		234	796.418	432.446	324	665.599	449.175	421
Note: There was no expression of MMP13 on multiple runs for samples 73-120
